# Supplementary material for: Effect of Foot Orthoses and Footwear in People with Rheumatoid Arthritis: An Updated Systematic Review
Source: Healthcare (Basel). 2024 Oct 11;12(20):2017. doi: 10.3390/healthcare12202017 (PMC11507013; doi:10.3390/healthcare12202017)
Supplement: Supplementary file 1 [file healthcare-12-02017-s001.zip]

Archive with 1 entries (1 files):
- healthcare-3217502-supplementary.pdf
